# Supplementary material for: The BulkECexplorer compiles endothelial bulk transcriptomes to predict functional versus leaky transcription
Source: Nat Cardiovasc Res. Author manuscript; Available in PMC 2024 May 3. (PMC7615926; doi:10.1038/s44161-024-00436-w)
Supplement: Supplemental data tables.xls [file EMS195816-supplement-Supplemental_data_tables_xls.xlsx]

## Sheet: Supplementary Table 1
Supplementary Table 1: List of EC datasets included in the BulkECexplorer
List of the 264 datasets that had met the criteria for inclusion in an EC bulk RNAseq compendium before quality control, including information on EC subtype, sequencing project ID, sequencing run ID, read type (single-end or paired-end), number of aligned reads, bulk RNA-seq method (datasets processed with ribo-tag or not). The 240 datasets that had passed quality control for app inclusion are in…
Subtype	Project	Run	Read_type	Align_rate	Aligned_reads	RNAseq	Notes	App (QC pass)	GMM analysis	zTPM analysis
Brain	PRJNA563863	SRR10066398	unpaired	96.68	1.02286e+07	Ribo-tag	Adult; ECs isolated with Ribo-tag using Cdh5-CreERT2
Brain	PRJNA563863	SRR10066399	unpaired	95.86	1.18193e+07	Ribo-tag	Adult; ECs isolated with Ribo-tag using Cdh5-CreERT2
Brain	PRJNA563863	SRR10066400	unpaired	90.68	7.63761e+06	Ribo-tag	Adult; ECs isolated with Ribo-tag using Cdh5-CreERT2
Brain	PRJNA563863	SRR10066401	unpaired	90.6	7.69992e+06	Ribo-tag	Adult; ECs isolated with Ribo-tag using Cdh5-CreERT2
Brain	PRJNA563863	SRR10066402	unpaired	96.01	1.0239e+07	Ribo-tag	Adult; ECs isolated with Ribo-tag using Cdh5-CreERT2
Brain	PRJNA563863	SRR10066403	unpaired	90.63	4.60672e+06	Ribo-tag	Adult; ECs isolated with Ribo-tag using Cdh5-CreERT2
Brain	PRJNA563863	SRR10066404	unpaired	95.17	4.9252e+06	Ribo-tag	Adult; ECs isolated with Ribo-tag using Cdh5-CreERT2
Brain	PRJNA563863	SRR10066405	unpaired	95.58	8.10251e+06	Ribo-tag	Adult; ECs isolated with Ribo-tag using Cdh5-CreERT2
Brain	PRJNA563863	SRR10066406	unpaired	95.61	8.17777e+06	Ribo-tag	Adult; ECs isolated with Ribo-tag using Cdh5-CreERT2
Brain	PRJNA563863	SRR10066407	unpaired	96.24	9.90803e+06	Ribo-tag	Adult; ECs isolated with Ribo-tag using Cdh5-CreERT2
Brain	PRJNA563863	SRR10066538	unpaired	95.85	8.04669e+06	Ribo-tag	Adult; ECs isolated with Ribo-tag using Cdh5-CreERT2
Brain	PRJNA563863	SRR10066539	unpaired	95.87	8.1037e+06	Ribo-tag	Adult; ECs isolated with Ribo-tag using Cdh5-CreERT2
Brain	PRJNA563863	SRR10066540	unpaired	96.36	9.47686e+06	Ribo-tag	Adult; ECs isolated with Ribo-tag using Cdh5-CreERT2
Brain	PRJNA563863	SRR10066541	unpaired	95.42	4.89276e+06	Ribo-tag	Adult; ECs isolated with Ribo-tag using Cdh5-CreERT2		No
Brain	PRJNA563863	SRR10066542	unpaired	95.67	1.76152e+07	Ribo-tag	Adult; ECs isolated with Ribo-tag using Cdh5-CreERT2
Brain	PRJNA229389	SRR1033795	paired	92.43	3.37724e+07	Bulk	P7 expressing Tie2-EGFP; ECs isolated by FACS sort
Brain	PRJNA229389	SRR1033796	paired	94.16	3.18184e+07	Bulk	P7 expressing Tie2-EGFP; ECs isolated by FACS sort
Brain	PRJNA616369	SRR11453109	paired	95.6	1.9179e+07	Bulk	P14 wild type; cortical ECs isolated by CD31+ sort
Brain	PRJNA616369	SRR11453110	paired	96.05	2.59295e+07	Bulk	P14 wild type; cortical ECs isolated by CD31+ sort
Brain	PRJNA616369	SRR11453111	paired	95.81	2.22846e+07	Bulk	P14 wild type; cortical ECs isolated by CD31+ sort
Brain	PRJNA616369	SRR11453112	paired	96.42	2.13668e+07	Bulk	P14 wild type; cortical ECs isolated by CD31+ sort
Brain	PRJNA616369	SRR11453117	paired	96.88	2.52937e+07	Bulk	P50 wild type; cortical ECs isolated by CD31+ sort
Brain	PRJNA616369	SRR11453118	paired	95.68	2.37289e+07	Bulk	P50 wild type; cortical ECs isolated by CD31+ sort
Brain	PRJNA616369	SRR11453119	paired	95.59	2.23758e+07	Bulk	P50 wild type; cortical ECs isolated by CD31+ sort
Brain	PRJNA616369	SRR11453120	paired	95.21	2.69456e+07	Bulk	P50 wild type; cortical ECs isolated by CD31+ sort
Brain	PRJNA298877	SRR2657960	paired	88.51	1.15095e+07	Bulk	Wild type; CD31+ Pdgfb- FACS sort		No	No
Brain	PRJNA298877	SRR2657961	paired	90.67	1.25218e+07	Bulk	Wild type; CD31+ Pdgfb- FACS sort		No
Brain	PRJNA374661	SRR5252827	paired	96.73	5.76247e+07	Bulk	P5 Wild type; CD31+ CD45- depletion
Brain	PRJNA374661	SRR5252828	paired	95.93	1.94385e+07	Bulk	P5 Wild type; CD31+ CD45- depletion
Brain	PRJNA374661	SRR5252829	paired	97.02	2.3783e+07	Bulk	P5 Wild type; CD31+ CD45- depletion
Brain	PRJNA374661	SRR5252830	paired	96.64	1.87686e+07	Bulk	P5 Wild type; CD31+ CD45- depletion
Brain	PRJNA445843	SRR6903260	paired	82.67	8.23734e+07	Bulk	P28, ECs sorted by EYFP expression
Brain	PRJNA445843	SRR6903261	paired	70.37	7.82296e+07	Bulk	P28, ECs sorted by EYFP expression		No
Brain	PRJNA503625	SRR8147624	unpaired	90.2	4.73905e+07	Bulk	Adult Tie2-GFP expressing, cerebellum ECs isolated by FACs		No
Brain	PRJNA503625	SRR8147625	unpaired	73.43	2.82973e+07	Bulk	Adult Tie2-GFP expressing, cerebellum ECs isolated by FACs
Brain	PRJNA503625	SRR8147633	unpaired	89.11	4.61087e+07	Bulk	Adult, Tie2-GFP expressing, anterior pituitary ECs isolated by FACS
Brain	PRJNA503625	SRR8147640	unpaired	89.21	4.49507e+07	Bulk	Adult, Tie2-GFP expressing, anterior pituitary ECs isolated by FACS		No	No
Brain	PRJNA503625	SRR8147641	unpaired	82.24	3.23396e+07	Bulk	Adult, Tie2-GFP expressing, posterior pituitary ECs isolated by FACS
Brain	PRJNA503625	SRR8147648	unpaired	82.48	2.01225e+07	Ribo-tag	Adult, RiboTag Pdgfb-CreER from cortex		No	No
Brain	PRJNA503625	SRR8147649	unpaired	90.95	2.78404e+07	Ribo-tag	Adult, cortex ECs isolated by RiboTag using Pdgfb-CreER		No	No
Brain	PRJNA503625	SRR8147656	unpaired	74.16	1.25627e+07	Ribo-tag	Adult, choroid ECs isolated by RiboTag using Pdgfb-CreER		No	No
Brain	PRJNA503625	SRR8147657	unpaired	73.85	1.26273e+07	Ribo-tag	Adult, choroid ECs isolated by RiboTag using Pdgfb-CreER		No	No
Brain	PRJNA525299	SRR8661654	paired	92.03	3.95332e+07	Bulk	19 month; ECs isolated from cortex + hippocampus by FACS
Brain	PRJNA525299	SRR8661655	paired	92.05	3.14779e+07	Bulk	19 month; ECs isolated from cortex + hippocampus by FACS		No
Brain	PRJNA525299	SRR8661656	paired	92.28	2.99085e+07	Bulk	19 month; ECs isolated from cortex + hippocampus by FACS
Brain	PRJNA525299	SRR8661657	paired	91.76	4.18018e+07	Bulk	19 month; ECs isolated from cortex + hippocampus by FACS		No	No
Brain	PRJNA525299	SRR8661658	paired	89.78	4.75858e+07	Bulk	19 month; ECs isolated from cortex + hippocampus by FACS		No
Brain	PRJNA525299	SRR8661659	paired	92.9	4.30446e+07	Bulk	19 month; ECs isolated from cortex + hippocampus by FACS		No	No
Brain	PRJNA525299	SRR8661660	paired	92.1	4.07445e+07	Bulk	3 month; ECs isolated from cortex + hippocampus by FACS
Brain	PRJNA525299	SRR8661661	paired	94.33	3.21682e+07	Bulk	3 month; ECs isolated from cortex + hippocampus by FACS
Brain	PRJNA525299	SRR8661662	paired	93.04	3.45958e+07	Bulk	3 month; ECs isolated from cortex + hippocampus by FACS
Brain	PRJNA525299	SRR8661663	paired	93.87	3.4974e+07	Bulk	3 month; ECs isolated from cortex + hippocampus by FACS
Brain	PRJNA525299	SRR8661664	paired	92.89	4.12559e+07	Bulk	3 month; ECs isolated from cortex + hippocampus by FACS
Brain	PRJNA525299	SRR8661665	paired	92.7	3.93325e+07	Bulk	3 month; ECs isolated from cortex + hippocampus by FACS
HDMEC	PRJNA247475	SRR1286924	paired	96.14	5.00323e+07	Bulk
HDMEC	PRJNA247475	SRR1286925	paired	96	4.96908e+07	Bulk
HDMEC	PRJNA248944	SRR1303625	unpaired	77.68	2.60018e+07	Bulk	Passage 5, neonatal foreskin HDMECs, no flow
HDMEC	PRJNA248944	SRR1303626	unpaired	37.26	1.2423e+07	Bulk	Passage 5, neonatal foreskin HDMECs, shear flow		No	No
HDMEC	PRJNA299661	SRR2776477	paired	96.85	5.76205e+07	Bulk	Passages 7-12, neonatal
HDMEC	PRJNA299661	SRR2776478	paired	97.03	6.63424e+07	Bulk	Passages 7-12, neonatal
HDMEC	PRJNA299661	SRR2776479	paired	96.84	8.14365e+07	Bulk	Passages 7-12, neonatal
HDMEC	PRJNA358470	SRR5125028	unpaired	90.41	1.77807e+07	Bulk	Healthy control HDMEC, donor 1
HDMEC	PRJNA358470	SRR5125033	unpaired	92.85	2.00924e+07	Bulk	Healthy control HDMEC, donor 2
HDMEC	PRJNA358470	SRR5125034	unpaired	92.34	1.87865e+07	Bulk	Healthy control HDMEC, donor 3
HDMEC	PRJNA358470	SRR5125035	unpaired	91.3	1.85063e+07	Bulk	Healthy control HDMEC, donor 4
HDMEC	PRJNA358470	SRR5125036	unpaired	92.47	1.94137e+07	Bulk	Healthy control HDMEC, donor 5
HDMEC	PRJNA358470	SRR5125037	unpaired	92.74	1.82501e+07	Bulk	Healthy control HDMEC, donor 6
HDMEC	PRJNA193118	SRR773860	unpaired	70.41	7.27396e+06	Bulk
HDMEC	PRJNA530257	SRR8833301	unpaired	95.36	3.47049e+07	Bulk
HUVEC	PRJEB14751	ERR1524380	paired	96.59	4.16604e+07	Bulk
HUVEC	PRJEB14751	ERR1524381	paired	95.33	4.1188e+07	Bulk
HUVEC	PRJEB14751	ERR1524382	paired	96.21	4.84824e+07	Bulk
HUVEC	PRJEB14751	ERR1524383	paired	96.6	5.32459e+07	Bulk
HUVEC	PRJEB34248	ERR3506482	paired	94.41	6.34427e+07	Bulk
HUVEC	PRJEB34248	ERR3506483	paired	95.13	6.90468e+07	Bulk
HUVEC	PRJEB34248	ERR3506484	paired	90.6	5.99102e+07	Bulk
HUVEC	PRJNA573072	SRR10153604	paired	96.06	3.76828e+07	Bulk
HUVEC	PRJNA573072	SRR10153605	paired	96.4	4.21053e+07	Bulk
HUVEC	PRJNA573072	SRR10153606	paired	96.5	4.62072e+07	Bulk
HUVEC	PRJNA578401	SRR10312445	paired	94.74	4.88856e+07	Bulk
HUVEC	PRJNA579986	SRR10355814	unpaired	82.97	3.84826e+07	Bulk
HUVEC	PRJNA579986	SRR10355815	unpaired	83.01	4.56054e+07	Bulk
HUVEC	PRJNA579986	SRR10355816	unpaired	80.8	3.7563e+07	Bulk
HUVEC	PRJNA592190	SRR10546842	paired	95.52	1.78979e+07	Bulk
HUVEC	PRJNA592190	SRR10546844	paired	95.5	1.42887e+07	Bulk
HUVEC	PRJNA594731	SRR10752125	unpaired	96.71	1.73189e+07	Bulk
HUVEC	PRJNA594731	SRR10752126	unpaired	97	2.64462e+07	Bulk
HUVEC	PRJNA594731	SRR10752127	unpaired	97.22	2.01394e+07	Bulk
HUVEC	PRJNA602926	SRR10960139	unpaired	96.92	1.31407e+08	Bulk
HUVEC	PRJNA630680	SRR11705911	paired	93.68	1.62223e+07	Bulk
HUVEC	PRJNA632020	SRR11780513	paired	94.81	2.9864e+07	Bulk	Electroporated with a control plasmid
HUVEC	PRJNA632020	SRR11780514	paired	96.27	2.59383e+07	Bulk	Electroporated with a control plasmid
HUVEC	PRJNA632020	SRR11780515	paired	96.35	3.25182e+07	Bulk	Electroporated with a control plasmid
HUVEC	PRJNA637655	SRR11939103	paired	96.38	3.65519e+07	Bulk	Passage 3, transfected with control siRNA
HUVEC	PRJNA637655	SRR11939105	paired	96.87	3.48831e+07	Bulk	Passage 3, transfected with control siRNA
HUVEC	PRJNA257780	SRR1539273	unpaired	91.26	3.7328e+07	Bulk	Passage 3, transfected with control siRNA
HUVEC	PRJNA257780	SRR1539274	unpaired	91.53	2.94833e+07	Bulk	Passage 3, transfected with control siRNA
HUVEC	PRJNA257780	SRR1539278	unpaired	91.55	4.12343e+07	Bulk	Passage 3, transfected with control siRNA
HUVEC	PRJNA266324	SRR1640082	unpaired	96.37	4.02737e+07	Bulk	Transfected with control siRNA
HUVEC	PRJNA266324	SRR1640083	unpaired	96.39	3.52136e+07	Bulk	Transfected with control siRNA
HUVEC	PRJNA266324	SRR1640084	unpaired	96.13	3.55713e+07	Bulk	Transfected with control siRNA
HUVEC	PRJNA267192	SRR1652478	unpaired	62.44	1.67866e+07	Bulk	Passage 5, control adenovirus
HUVEC	PRJNA267192	SRR1652479	unpaired	64.87	1.25285e+07	Bulk	Passage 5, control adenovirus
HUVEC	PRJNA257780	SRR1959051	paired	95.32	4.07696e+07	Bulk
HUVEC	PRJNA257780	SRR1959052	paired	95.68	4.03118e+07	Bulk
HUVEC	PRJNA281358	SRR1976436	unpaired	88.7	5.78843e+07	Bulk	Passage 4-7
HUVEC	PRJNA281358	SRR1976437	unpaired	88.43	6.04457e+07	Bulk	Passage 4-7
HUVEC	PRJNA281358	SRR1976438	unpaired	87.8	5.73364e+07	Bulk	Passage 4-7
HUVEC	PRJNA290481	SRR2121673	paired	95.85	5.61175e+06	Bulk	Transfected with control siRNA
HUVEC	PRJNA290481	SRR2121674	paired	96.03	5.66799e+06	Bulk	Transfected with control siRNA
HUVEC	PRJNA290481	SRR2121675	paired	96.54	7.46525e+06	Bulk	Transfected with control siRNA
HUVEC	PRJNA290481	SRR2121679	paired	95.46	3.61081e+06	Bulk	Transfected with si-control, shear stress
HUVEC	PRJNA290481	SRR2121680	paired	95.95	6.0875e+06	Bulk	Transfected with si-control, shear stress
HUVEC	PRJNA290481	SRR2121681	paired	96.29	8.86605e+06	Bulk	Transfected with si-control, shear stress
HUVEC	PRJNA257780	SRR3091822	unpaired	96.6	6.47318e+07	Bulk	Passage 3, transfected with control siRNA
HUVEC	PRJNA257780	SRR3091824	unpaired	96.41	3.49714e+07	Bulk	Passage 3, transfected with control siRNA
HUVEC	PRJNA308482	SRR3096872	paired	86.7	1.23994e+08	Bulk
HUVEC	PRJNA308482	SRR3096873	paired	86.64	5.58381e+07	Bulk
HUVEC	PRJNA308482	SRR3096878	paired	93.77	7.70152e+07	Bulk
HUVEC	PRJNA308482	SRR3096879	paired	93.38	7.36718e+07	Bulk
HUVEC	PRJNA311008	SRR3147774	paired	91.32	2.35631e+07	Bulk
HUVEC	PRJNA311008	SRR3147778	paired	92.13	2.27147e+07	Bulk
HUVEC	PRJNA315441	SRR3232830	unpaired	94.6	1.04227e+07	Bulk	Lentiviral control
HUVEC	PRJNA315441	SRR3232831	unpaired	94.72	1.14976e+07	Bulk	Lentiviral control
HUVEC	PRJNA315441	SRR3232832	unpaired	94.67	1.0506e+07	Bulk	Lentiviral control
HUVEC	PRJNA339417	SRR4039941	unpaired	96.62	2.84118e+07	Bulk	Passage 3-5, adenovirus control
HUVEC	PRJNA339417	SRR4039942	unpaired	96.73	2.98737e+07	Bulk	Passage 3-5, adenovirus control
HUVEC	PRJNA339417	SRR4039943	unpaired	96.57	3.03927e+07	Bulk	Passage 3-5, adenovirus control
HUVEC	PRJNA345048	SRR4323466	unpaired	97.38	2.72605e+07	Bulk	Passage 3-5
HUVEC	PRJNA345048	SRR4323467	unpaired	97.6	2.80691e+07	Bulk	Passage 3-5
HUVEC	PRJNA345048	SRR4323468	unpaired	97.4	2.93309e+07	Bulk	Passage 3-5, with flow
HUVEC	PRJNA345048	SRR4323469	unpaired	97.57	2.87977e+07	Bulk	Passage 3-5, with flow
HUVEC	PRJNA345048	SRR4323470	unpaired	95.7	2.64702e+07	Bulk	Passage 3-5, transfected with control siRNA
HUVEC	PRJNA345048	SRR4323471	unpaired	97.12	2.59674e+07	Bulk	Passage 3-5, transfected with control siRNA
HUVEC	PRJNA345048	SRR4323472	unpaired	97.15	2.757e+07	Bulk	Passage 3-5, transfected with control siRNA
HUVEC	PRJNA345173	SRR4340391	unpaired	95.31	2.44106e+07	Bulk	Passage 3-5, transfected with control siRNA
HUVEC	PRJNA345173	SRR4340392	unpaired	95.15	2.63271e+07	Bulk	Passage 3-5, transfected with control siRNA
HUVEC	PRJNA345173	SRR4340393	unpaired	95.38	2.71111e+07	Bulk	Passage 3-5, transfected with control siRNA
HUVEC	PRJNA345173	SRR4340397	unpaired	95.35	2.69261e+07	Bulk	Passage 3-5, adenovirus control
HUVEC	PRJNA345173	SRR4340398	unpaired	95.58	2.5932e+07	Bulk	Passage 3-5, adenovirus control
HUVEC	PRJNA353515	SRR5019150	unpaired	83.83	4.40721e+07	Bulk	Non Silencing_pGIPZ
HUVEC	PRJNA358008	SRR5119921	paired	95.48	2.08002e+07	Bulk
HUVEC	PRJNA381813	SRR5420156	unpaired	96.25	6.51523e+07	Bulk	Vechicle treated (DMSO)
HUVEC	PRJNA381813	SRR5420162	unpaired	96.36	6.28166e+07	Bulk	Vechicle treated (DMSO)
HUVEC	PRJNA381813	SRR5420165	unpaired	96.59	7.38137e+07	Bulk	Vechicle treated (DMSO)
HUVEC	PRJNA381813	SRR5420166	unpaired	95.96	4.69427e+07	Bulk	Vechicle treated (DMSO)
HUVEC	PRJNA381813	SRR5420169	unpaired	95.78	5.20263e+07	Bulk	Vechicle treated (DMSO)
HUVEC	PRJNA381813	SRR5420171	unpaired	96.64	6.98036e+07	Bulk	Vechicle treated (DMSO)
HUVEC	PRJNA385098	SRR5494700	paired	94.36	8.56952e+07	Bulk
HUVEC	PRJNA389583	SRR5656323	paired	93.43	5.2847e+06	Bulk
HUVEC	PRJNA389583	SRR5656324	paired	94.11	5.32317e+06	Bulk
HUVEC	PRJNA176027	SRR576790	paired	76.63	3.17492e+07	Bulk	Passage 3-6
HUVEC	PRJNA398509	SRR5938010	paired	95.13	2.30058e+07	Bulk
HUVEC	PRJNA398509	SRR5938011	paired	95.3	2.18686e+07	Bulk
HUVEC	PRJNA398509	SRR5938012	paired	95.08	2.07434e+07	Bulk
HUVEC	PRJNA413424	SRR6133863	paired	81.14	4.93554e+07	Bulk	Oxostress control
HUVEC	PRJNA413424	SRR6133864	paired	88.46	7.94822e+07	Bulk	Oxostress control
HUVEC	PRJNA413424	SRR6133865	paired	90.21	5.86226e+07	Bulk	Oxostress control
HUVEC	PRJNA439194	SRR6868803	paired	92.14	2.89057e+07	Bulk	Transfected with premiRNA ngetaive control
HUVEC	PRJNA439194	SRR6868805	paired	91.71	3.46352e+07	Bulk	Transfected with premiRNA ngetaive control
HUVEC	PRJNA477332	SRR7406428	unpaired	97.99	4.13928e+07	Bulk
HUVEC	PRJNA477332	SRR7406434	unpaired	98.2	4.49967e+07	Bulk
HUVEC	PRJNA477847	SRR7425039	paired	95.92	2.78187e+07	Bulk	Oscillatory shear stress
HUVEC	PRJNA477847	SRR7425040	paired	96.2	2.64901e+07	Bulk
HUVEC	PRJNA477847	SRR7425041	paired	95.84	2.71138e+07	Bulk	Oscillatory shear stress
HUVEC	PRJNA477847	SRR7425042	paired	96.3	2.83388e+07	Bulk
HUVEC	PRJNA477847	SRR7425043	paired	95.99	2.99537e+07	Bulk	Oscillatory shear stress
HUVEC	PRJNA477847	SRR7425044	paired	96.11	2.32225e+07	Bulk
HUVEC	PRJNA485975	SRR7692378	paired	91.21	2.70094e+07	Bulk
HUVEC	PRJNA505349	SRR8186098	unpaired	95.41	4.10042e+07	Bulk	Scramble shRNA
HUVEC	PRJNA505349	SRR8186099	unpaired	95.26	4.14694e+07	Bulk	Scramble shRNA
HUVEC	PRJNA505349	SRR8186100	unpaired	95.16	4.61715e+07	Bulk	Scramble shRNA
HUVEC	PRJNA521866	SRR8564858	unpaired	96.56	2.41903e+07	Bulk
HUVEC	PRJNA521866	SRR8564859	unpaired	96.32	2.30697e+07	Bulk
HUVEC	PRJNA521866	SRR8564860	unpaired	96.51	2.44162e+07	Bulk
HUVEC	PRJNA541240	SRR9016986	paired	81.92	1.82919e+07	Bulk	si-RNA control samples
HUVEC	PRJNA541240	SRR9016987	paired	81.66	1.88971e+07	Bulk	si-RNA control samples
HUVEC	PRJNA541240	SRR9016988	paired	81.4	2.07498e+07	Bulk	si-RNA control samples
HUVEC	PRJNA541240	SRR9016989	paired	83.12	1.7492e+07	Bulk	si-RNA control samples
HUVEC	PRJNA541240	SRR9016990	paired	81.16	1.81294e+07	Bulk	si-RNA control samples
HUVEC	PRJNA541240	SRR9016991	paired	81.16	1.76612e+07	Bulk	si-RNA control samples
HUVEC	PRJNA541240	SRR9016992	paired	81.18	2.14867e+07	Bulk	si-RNA control samples
HUVEC	PRJNA541240	SRR9016993	paired	81.48	2.01776e+07	Bulk	si-RNA control samples
HUVEC	PRJNA541240	SRR9016994	paired	81.82	1.98804e+07	Bulk	si-RNA control samples
HUVEC	PRJNA541240	SRR9016995	paired	80.21	1.9521e+07	Bulk	si-RNA control samples
HUVEC	PRJNA541240	SRR9016996	paired	80.68	2.15974e+07	Bulk	si-RNA control samples
HUVEC	PRJNA541240	SRR9016997	paired	79.09	1.87129e+07	Bulk	si-RNA control samples
HUVEC	PRJNA541240	SRR9016998	paired	80.73	1.88857e+07	Bulk	si-RNA control samples
HUVEC	PRJNA541240	SRR9016999	paired	80.97	2.06967e+07	Bulk	si-RNA control samples
HUVEC	PRJNA541240	SRR9017000	paired	80.23	1.93601e+07	Bulk	si-RNA control samples
HUVEC	PRJNA541240	SRR9017001	paired	80.43	2.17974e+07	Bulk	si-RNA control samples
HUVEC	PRJNA541240	SRR9017002	paired	82.83	2.60368e+07	Bulk	si-RNA control samples
HUVEC	PRJNA541240	SRR9017003	paired	82.7	2.54521e+07	Bulk	si-RNA control samples
HUVEC	PRJNA545525	SRR9163307	paired	93.04	9.03632e+06	Bulk
HUVEC	PRJNA545525	SRR9163308	paired	91.92	6.12253e+06	Bulk			No	No
HUVEC	PRJNA545525	SRR9163309	paired	91.65	6.07342e+06	Bulk			No
HUVEC	PRJNA545525	SRR9163310	paired	91.92	5.8259e+06	Bulk			No
Lung	PRJNA563863	SRR10066475	unpaired	69.44	9.07307e+06	Ribo-tag	Adult; ECs isolated with Ribo-tag using Cdh5-CreERT2		No	No
Lung	PRJNA563863	SRR10066476	unpaired	76.85	1.69547e+07	Ribo-tag	Adult; ECs isolated with Ribo-tag using Cdh5-CreERT2		No	No
Lung	PRJNA563863	SRR10066477	unpaired	76.79	1.71345e+07	Ribo-tag	Adult; ECs isolated with Ribo-tag using Cdh5-CreERT2		No	No
Lung	PRJNA563863	SRR10066478	unpaired	76.81	1.02895e+07	Ribo-tag	Adult; ECs isolated with Ribo-tag using Cdh5-CreERT2		No	No
Lung	PRJNA563863	SRR10066479	unpaired	76.64	1.02042e+07	Ribo-tag	Adult; ECs isolated with Ribo-tag using Cdh5-CreERT2		No	No
Lung	PRJNA563863	SRR10066480	unpaired	83.47	2.58128e+07	Ribo-tag	Adult; ECs isolated with Ribo-tag using Cdh5-CreERT2		No	No
Lung	PRJNA563863	SRR10066481	unpaired	83.44	2.6098e+07	Ribo-tag	Adult; ECs isolated with Ribo-tag using Cdh5-CreERT2		No	No
Lung	PRJNA563863	SRR10066482	unpaired	83.44	1.56759e+07	Ribo-tag	Adult; ECs isolated with Ribo-tag using Cdh5-CreERT2		No	No
Lung	PRJNA563863	SRR10066483	unpaired	83.32	1.54369e+07	Ribo-tag	Adult; ECs isolated with Ribo-tag using Cdh5-CreERT2		No	No
Lung	PRJNA563863	SRR10066484	unpaired	95.18	1.55186e+07	Ribo-tag	Adult; ECs isolated with Ribo-tag using Cdh5-CreERT2
Lung	PRJNA565730	SRR10124916	unpaired	96.22	4.92834e+07	Bulk	CD31+ and ICAM2+ dynabead sort; cultured with no passage.
Lung	PRJNA565730	SRR10124917	unpaired	93.97	4.12075e+07	Bulk	CD31+ and ICAM2+ dynabead sort; cultured with no passage.
Lung	PRJNA565730	SRR10124918	unpaired	94.41	5.09147e+07	Bulk	CD31+ and ICAM2+ dynabead sort; cultured with no passage.
Lung	PRJNA328969	SRR3892735	unpaired	98.44	7.52112e+06	Bulk	CD31+ and ICAM2+ bead sort; cultured 1-3 passages.
Lung	PRJNA328969	SRR3892736	unpaired	98.38	8.01759e+06	Bulk	CD31+ and ICAM2+ bead sort; cultured 1-3 passages.
Lung	PRJNA328969	SRR3892737	unpaired	98.41	7.60581e+06	Bulk	CD31+ and ICAM2+ bead sort; cultured 1-3 passages.
Lung	PRJNA328969	SRR3892738	unpaired	98.33	7.79596e+06	Bulk	CD31+ and ICAM2+ bead sort; cultured 1-3 passages.
Lung	PRJNA438341	SRR6835812	unpaired	88.9	3.88475e+07	Bulk	P7 expressing Tie2-GFP; EC sorted by GFP positive FACS sort		No
Lung	PRJNA438341	SRR6835813	unpaired	89.42	3.34094e+07	Bulk	P7 expressing Tie2-GFP; EC sorted by GFP positive FACS sort		No
Lung	PRJNA508984	SRR8309033	paired	98.2	8.2278e+07	Bulk	8-10 weeks wild type C57Bl6/J, CD31+CD45- FACS sorted
Lung	PRJNA508984	SRR8309034	paired	98.33	1.01365e+08	Bulk	8-10 weeks wild type C57Bl6/J, CD31+CD45- FACS sorted		No
Lung	PRJNA508984	SRR8309035	paired	98.48	7.07874e+07	Bulk	8-10 weeks wild type C57Bl6/J, CD31+CD45- FACS sorted
Lung	PRJNA508984	SRR8309036	paired	98.52	6.14926e+07	Bulk	8-10 weeks wild type C57Bl6/J, CD31+CD45- FACS sorted
Lung	PRJNA508984	SRR8309037	paired	98.55	6.25785e+07	Bulk	8-10 weeks wild type C57Bl6/J, CD31+CD45- FACS sorted
Retina	PRJNA610177	SRR11234920	unpaired	90.61	3.53268e+07	Bulk	P5 wild-type mice; CD31/CD34 double positive isolation		No	No
Retina	PRJNA610177	SRR11234921	unpaired	91.71	4.667e+07	Bulk	P5 wild-type mice; CD31/CD34 double positive isolation		No
Retina	PRJNA342498	SRR4228461	paired	94.88	7.33071e+06	Ribo-tag	P6 wild type; Ribo-tag using Pdgfb-iCre		No
Retina	PRJNA342498	SRR4228462	paired	94.38	8.86666e+06	Ribo-tag	P6 wild type; Ribo-tag using Pdgfb-iCre		No
Retina	PRJNA342498	SRR4228463	paired	92.83	8.32896e+06	Ribo-tag	P10 wild type; Ribo-tag using Pdgfb-iCre
Retina	PRJNA342498	SRR4228464	paired	93.2	8.71126e+06	Ribo-tag	P10 wild type; Ribo-tag using Pdgfb-iCre
Retina	PRJNA342498	SRR4228465	paired	93.2	9.00358e+06	Ribo-tag	P10 wild type; Ribo-tag using Pdgfb-iCre
Retina	PRJNA342498	SRR4228466	paired	90.25	7.96173e+06	Ribo-tag	P15 wild type; Ribo-tag using Pdgfb-iCre
Retina	PRJNA342498	SRR4228467	paired	89.51	9.45291e+06	Ribo-tag	P15 wild type; Ribo-tag using Pdgfb-iCre
Retina	PRJNA342498	SRR4228468	paired	87.05	8.5312e+06	Ribo-tag	P15 wild type; Ribo-tag using Pdgfb-iCre
Retina	PRJNA342498	SRR4228469	paired	95.2	7.53917e+06	Ribo-tag	P21 wild type; Ribo-tag using Pdgfb-iCre
Retina	PRJNA342498	SRR4228470	paired	94.18	6.95631e+06	Ribo-tag	P21 wild type; Ribo-tag using Pdgfb-iCre		No
Retina	PRJNA342498	SRR4228471	paired	95.12	6.747e+06	Ribo-tag	P21 wild type; Ribo-tag using Pdgfb-iCre		No
Retina	PRJNA342498	SRR4228472	paired	94.26	7.92529e+06	Ribo-tag	P50 wild type; Ribo-tag using Pdgfb-iCre		No
Retina	PRJNA342498	SRR4228473	paired	93.85	7.97175e+06	Ribo-tag	P50 wild type; Ribo-tag using Pdgfb-iCre		No
Retina	PRJNA342498	SRR4228474	paired	93.82	8.44963e+06	Ribo-tag	P50 wild type; Ribo-tag using Pdgfb-iCre		No
Retina	PRJNA559173	SRR9920767	unpaired	90.73	9.01465e+07	Bulk	P7 wild type (Anxa3 fl/fl; no Cre)		No
Retina	PRJNA559173	SRR9920768	unpaired	76.39	6.54906e+07	Bulk	P7 wild type (Anxa3 fl/fl; no Cre)		No
Retina	PRJNA559173	SRR9920769	unpaired	85.72	8.35857e+07	Bulk	P7 wild type (Anxa3 fl/fl; no Cre)		No
HUVEC	PRJEB14163	ERR1424945	unpaired	80.09	1.42383e+07	Bulk		No	No	No
HUVEC	PRJEB14163	ERR1424946	unpaired	86.4	7.18929e+06	Bulk		No	No	No
HUVEC	PRJEB14163	ERR1424947	unpaired	86.8	5.64757e+06	Bulk		No	No	No
HUVEC	PRJEB14163	ERR1424948	unpaired	67.34	4.66672e+06	Bulk		No	No	No
HUVEC	PRJEB14163	ERR1424949	unpaired	82.51	1.4573e+07	Bulk		No	No	No
HUVEC	PRJEB14163	ERR1424950	unpaired	85.09	1.25935e+07	Bulk		No	No	No
HUVEC	PRJEB14163	ERR1424951	unpaired	84.52	6.71278e+06	Bulk		No	No	No
HUVEC	PRJEB14163	ERR1424952	unpaired	87.03	7.32678e+06	Bulk		No	No	No
HUVEC	PRJEB14163	ERR1424953	unpaired	87.58	6.82892e+06	Bulk		No	No	No
HUVEC	PRJEB14163	ERR1424954	unpaired	68.04	3.30603e+06	Bulk		No	No	No
HUVEC	PRJEB14163	ERR1424956	unpaired	81.48	8.58194e+06	Bulk		No	No	No
HUVEC	PRJEB14163	ERR1424966	unpaired	80.33	6.0391e+06	Bulk		No	No	No
HUVEC	PRJEB14163	ERR1424967	unpaired	86.99	6.73607e+06	Bulk		No	No	No
HUVEC	PRJEB14163	ERR1424968	unpaired	85.51	7.78818e+06	Bulk		No	No	No
HUVEC	PRJEB14163	ERR1424969	unpaired	67.35	2.50053e+06	Bulk		No	No	No
HUVEC	PRJEB14163	ERR1424970	unpaired	82.45	1.25618e+07	Bulk		No	No	No
HUVEC	PRJEB14163	ERR1424971	unpaired	84.05	1.35413e+07	Bulk		No	No	No
HUVEC	PRJEB14163	ERR1424972	unpaired	83.65	7.89421e+06	Bulk		No	No	No
HUVEC	PRJNA549677	SRR9327497	paired	79.19	2.53698e+07	Bulk		No	No	No
HUVEC	PRJNA549677	SRR9327498	paired	79.33	3.0054e+07	Bulk		No	No	No
HUVEC	PRJNA549677	SRR9327499	paired	77.84	2.83385e+07	Bulk		No	No	No
Lung	PRJNA563863	SRR10066485	unpaired	79.13	1.4714e+07	Ribo-tag		No	No	No
Retina	PRJNA597893	SRR10776648	unpaired	63.41	7.44386e+06	Ribo-tag		No	No	No
Retina	PRJNA342498	SRR4228460	paired	94.3	7.47731e+06	Ribo-tag		No	No	No

## Sheet: Supplementary Table 2
Supplementary Table 2: List of marker genes to evaluate BulkECexplorer performance.
The initial list of actual positives was comprised of 37 EC markers. This list was maintained for the refined and revised runs. The initial list of actual negatives was comprised of 109 presumed non-EC markers. 6 HUVEC-proteome expressed genes were redacted for the second (refined) run with 103 presumed non-EC markers. For the third (revised) run, we removed a further 54 markers for EC-interactin…
#	Gene name	Type	Original list (146 markers)	Refined list (140 markers) - removal of actual negatives present in the HUVEC proteome	Revised list (86 markers) - removal of markers for host cells interacting with ECs
1	APLN	Positive	Y	Y	Y
2	BMX	Positive	Y	Y	Y
3	CAV1	Positive	Y	Y	Y
4	CAV2	Positive	Y	Y	Y
5	CDC42	Positive	Y	Y	Y
6	CLDN5	Positive	Y	Y	Y
7	DLL4	Positive	Y	Y	Y
8	EFNB2	Positive	Y	Y	Y
9	EMCN	Positive	Y	Y	Y
10	ENG	Positive	Y	Y	Y
11	EPHB4	Positive	Y	Y	Y
12	ERG	Positive	Y	Y	Y
13	ESM1	Positive	Y	Y	Y
14	FGFR1	Positive	Y	Y	Y
15	FLI1	Positive	Y	Y	Y
16	FLT1	Positive	Y	Y	Y
17	ICAM2	Positive	Y	Y	Y
18	ITGB1	Positive	Y	Y	Y
19	KLF4	Positive	Y	Y	Y
20	NOS3	Positive	Y	Y	Y
21	NOTCH1	Positive	Y	Y	Y
22	NR2F2	Positive	Y	Y	Y
23	NRP1	Positive	Y	Y	Y
24	PDGFB	Positive	Y	Y	Y
25	PLVAP	Positive	Y	Y	Y
26	PLXND1	Positive	Y	Y	Y
27	PTPRB	Positive	Y	Y	Y
28	SEMA3G	Positive	Y	Y	Y
29	SOX18	Positive	Y	Y	Y
30	SOX7	Positive	Y	Y	Y
31	TAL1	Positive	Y	Y	Y
32	TEK	Positive	Y	Y	Y
33	TGFBR2	Positive	Y	Y	Y
34	TIE1	Positive	Y	Y	Y
35	TJP1	Positive	Y	Y	Y
36	TJP2	Positive	Y	Y	Y
37	VWF	Positive	Y	Y	Y
38	ADIPOQ	Negative	Y	Y	Y
39	AKAP4	Negative	Y	Y	Y
40	BEST1	Negative	Y	Y	Y
41	BGLAP	Negative	Y	Y	Y
42	BMP15	Negative	Y	Y	Y
43	CALCA	Negative	Y	Y	Y
44	CCR3	Negative	Y	Y	Y
45	CD19	Negative	Y	Y	Y
46	CD22	Negative	Y	Y	Y
47	CD3D	Negative	Y	Y	Y
48	CD3G	Negative	Y	Y	Y
49	CD4	Negative	Y	Y	Y
50	CDH1	Negative	Y	Y	Y
51	CRYBB2	Negative	Y	Y	Y
52	DDX4	Negative	Y	Y	Y
53	DMP1	Negative	Y	Y	Y
54	GP1BA	Negative	Y	Y	Y
55	GP9	Negative	Y	Y	Y
56	GYPA	Negative	Y	Y	Y
57	IBSP	Negative	Y	Y	Y
58	IL5RA	Negative	Y	Y	Y
59	IZUMO1	Negative	Y	Y	Y
60	IZUMO1R	Negative	Y	Y	Y
61	KLF1	Negative	Y	Y	Y
62	KLRD1	Negative	Y	Y	Y
63	LENEP	Negative	Y	Y	Y
64	LEP	Negative	Y	Y	Y
65	MEPE	Negative	Y	Y	Y
66	MYOG	Negative	Y	Y	Y
67	NCR1	Negative	Y	Y	Y
68	OPN1MW	Negative	Y	Y	Y
69	OPN1SW	Negative	Y	Y	Y
70	OSCAR	Negative	Y	Y	Y
71	PLIN1	Negative	Y	Y	Y
72	PRM2	Negative	Y	Y	Y
73	RBP3	Negative	Y	Y	Y
74	RETN	Negative	Y	Y	Y
75	RHD	Negative	Y	Y	Y
76	RPE65	Negative	Y	Y	Y
77	RUNX2	Negative	Y	Y	Y
78	SP7	Negative	Y	Y	Y
79	SPACA4	Negative	Y	Y	Y
80	SPP1	Negative	Y	Y	Y
81	TNFRSF11A	Negative	Y	Y	Y
82	TNP1	Negative	Y	Y	Y
83	YBX2	Negative	Y	Y	Y
84	ZP1	Negative	Y	Y	Y
85	ZP2	Negative	Y	Y	Y
86	ZP3	Negative	Y	Y	Y
87	ACHE	Negative	Y	Y
88	ACTA2	Negative	Y	Y
89	ADGRE1	Negative	Y	Y
90	CD14	Negative	Y	Y
91	CD163	Negative	Y	Y
92	CD33	Negative	Y	Y
93	CHAT	Negative	Y	Y
94	CSPG4	Negative	Y	Y
95	DES	Negative	Y	Y
96	DLG4	Negative	Y	Y
97	FABP7	Negative	Y	Y
98	FCGR2B	Negative	Y	Y
99	GAD2	Negative	Y	Y
100	GAP43	Negative	Y	Y
101	GDF9	Negative	Y	Y
102	GFAP	Negative	Y	Y
103	GJB1	Negative	Y	Y
104	GRIN1	Negative	Y	Y
105	GRIN2B	Negative	Y	Y
106	ITGAM	Negative	Y	Y
107	ITGAX	Negative	Y	Y
108	KCNJ6	Negative	Y	Y
109	MBP	Negative	Y	Y
110	MOG	Negative	Y	Y
111	MPZ	Negative	Y	Y
112	NCAM1	Negative	Y	Y
113	NEFH	Negative	Y	Y
114	NEFL	Negative	Y	Y
115	NEFM	Negative	Y	Y
116	NR4A2	Negative	Y	Y
117	OLIG1	Negative	Y	Y
118	OLIG2	Negative	Y	Y
119	OLIG3	Negative	Y	Y
120	OPALIN	Negative	Y	Y
121	PAX6	Negative	Y	Y
122	PDGFRB	Negative	Y	Y
123	PTPRC	Negative	Y	Y
124	RBFOX3	Negative	Y	Y
125	RHO	Negative	Y	Y
126	S100B	Negative	Y	Y
127	SLC17A6	Negative	Y	Y
128	SLC17A7	Negative	Y	Y
129	SLC18A3	Negative	Y	Y
130	SLC1A2	Negative	Y	Y
131	SLC1A3	Negative	Y	Y
132	SLC6A1	Negative	Y	Y
133	SLC6A3	Negative	Y	Y
134	SLC6A4	Negative	Y	Y
135	SOX10	Negative	Y	Y
136	SOX2	Negative	Y	Y
137	SPI1	Negative	Y	Y
138	SYP	Negative	Y	Y
139	TH	Negative	Y	Y
140	TPH1	Negative	Y	Y
141	GAD1	Negative	Y
142	GAPDHS	Negative	Y
143	GLUL	Negative	Y
144	MAP2	Negative	Y
145	PNPLA2	Negative	Y
146	TAGLN	Negative	Y

## Sheet: Supplementary Table 3
Supplementary Table 3: Confusion matrix analysis of EC datasets in the BulkECexplorer.
Number of true positives (TP) versus false positives (FP) and true negatives (TN) versus false negatives (FN) for known EC and non-EC with the GMM or zTPM classification models as well as thresholds of > 0 TPM or > 1 TPM. Each eligible dataset for each of the four classification approaches was treated as an individual test (n = 240 for transcript level > 0TPM or > 1TPM, n = 220 for zTPM, n = 198 …
Original (first) run								Refined (second) run								Amended (third) run
Classifier	EC_type	Negative_class	TP	TN	FP	FN		Classifier	EC_type	Negative_class	TP	TN	FP	FN		Classifier	EC_type	Negative_class	TP	TN	FP	FN
>0TPM	All	All	8858	14699	11461	22		>0TPM	All	All	8858	14426	10294	22		>0TPM	All	All	8858	8186	3574	22
>1TPM	All	All	8724	20708	5452	156		>1TPM	All	All	8724	20269	4451	156		>1TPM	All	All	8724	10579	1181	156
zFPKM	All	All	8036	18931	5049	104		zFPKM	All	All	8036	18543	4117	104		zFPKM	All	All	8036	9668	1112	104
GMM	All	All	7131	17461	3310	87		GMM	All	All	7131	17089	2525	87		GMM	All	All	7131	8801	601	87
>0TPM	HDMEC	All	554	1012	623	1		>0TPM	HDMEC	All	554	988	557	1		>0TPM	HDMEC	All	554	524	211	1
>1TPM	HDMEC	All	538	1413	222	17		>1TPM	HDMEC	All	538	1380	165	17		>1TPM	HDMEC	All	538	674	61	17
zFPKM	HDMEC	All	510	1228	298	8		zFPKM	HDMEC	All	510	1200	242	8		zFPKM	HDMEC	All	510	594	92	8
GMM	HDMEC	All	499	1245	202	9		GMM	HDMEC	All	499	1217	150	9		GMM	HDMEC	All	499	603	52	9
>0TPM	HUVEC	All	4736	8701	5251	0		>0TPM	HUVEC	All	4736	8535	4649	0		>0TPM	HUVEC	All	4736	4439	1833	0
>1TPM	HUVEC	All	4646	12423	1529	90		>1TPM	HUVEC	All	4646	12166	1018	90		>1TPM	HUVEC	All	4646	5903	369	90
zFPKM	HUVEC	All	4649	12164	1679	50		zFPKM	HUVEC	All	4649	11910	1171	50		zFPKM	HUVEC	All	4649	5793	430	50
GMM	HUVEC	All	4496	12020	1318	50		GMM	HUVEC	All	4496	11770	825	50		GMM	HUVEC	All	4496	5722	297	50
>0TPM	Brain	All	1981	2607	3279	17		>0TPM	Brain	All	1981	2569	2993	17		>0TPM	Brain	All	1981	1787	859	17
>1TPM	Brain	All	1973	3770	2116	25		>1TPM	Brain	All	1973	3693	1869	25		>1TPM	Brain	All	1973	2262	384	25
zFPKM	Brain	All	1686	3091	1923	16		zFPKM	Brain	All	1686	3033	1705	16		zFPKM	Brain	All	1686	1880	374	16
GMM	Brain	All	1454	2720	1335	13		GMM	Brain	All	1454	2663	1165	13		GMM	Brain	All	1454	1665	180	13
>0TPM	Lung	All	887	1613	1003	1		>0TPM	Lung	All	887	1573	899	1		>0TPM	Lung	All	887	877	299	1
>1TPM	Lung	All	871	2101	515	17		>1TPM	Lung	All	871	2035	437	17		>1TPM	Lung	All	871	1040	136	17
zFPKM	Lung	All	543	1310	325	12		zFPKM	Lung	All	543	1273	272	12		zFPKM	Lung	All	543	647	88	12
GMM	Lung	All	426	1048	191	14		GMM	Lung	All	426	1017	153	14		GMM	Lung	All	426	520	39	14
>0TPM	Retina	All	700	766	1305	3		>0TPM	Retina	All	700	761	1196	3		>0TPM	Retina	All	700	559	372	3
>1TPM	Retina	All	696	1001	1070	7		>1TPM	Retina	All	696	995	962	7		>1TPM	Retina	All	696	700	231	7
zFPKM	Retina	All	648	1138	824	18		zFPKM	Retina	All	648	1127	727	18		zFPKM	Retina	All	648	754	128	18
GMM	Retina	All	256	428	264	1		GMM	Retina	All	256	422	232	1		GMM	Retina	All	256	291	33	1
